# Supplementary material for: Snacking on Almonds Lowers Glycaemia and Energy Intake Compared to a Popular High-Carbohydrate Snack Food: An Acute Randomised Crossover Study
Source: Int J Environ Res Public Health. 2021 Oct 19;18(20):10989. doi: 10.3390/ijerph182010989 (PMC8535760; doi:10.3390/ijerph182010989)
Supplement: Supplementary file 1 [file ijerph-18-10989-s001.zip]

Archive with 1 entries (1 files):
- ijerph-1419377-supplementary.pdf
